# Supplementary material for: Quality and Presence of Behaviour Change Techniques in Mobile Apps for the Mediterranean Diet: A Content Analysis of Android Google Play and Apple App Store Apps
Source: Nutrients. 2022 Mar 18;14(6):1290. doi: 10.3390/nu14061290 (PMC8950036; doi:10.3390/nu14061290)
Supplement: Supplementary file 1 [file nutrients-14-01290-s001.zip]

Archive with 1 entries (1 files):
- nutrients-1619470-supplementary.pdf
